# Supplementary material for: Impact of biomass fuels on pregnancy outcomes in central East India
Source: Environ Health. 2014 Jan 9;13:1. doi: 10.1186/1476-069X-13-1 (PMC3922846; doi:10.1186/1476-069X-13-1)
Supplement: Additional file 2 — Weight percentiles for India. [file 1476-069X-13-1-S2.xls]

## Sheet: Weight percentiles
Weight percentiles for India
1.	In order to obtain local percentiles, enter in the yellow field below the mean birthweight at 40 weeks
	observed in your sample. For determining the mean birthweight use at least 100 deliveries at 40 weeks
	(40+0 to 40+6) and with no risk factors for having small for gestational age infants.
2.	Optionally, enter the standard deviation of your sample's mean birthweight in the light green field below.
	Mean birthweigh at 40 weeks =			2790	g
	Standard deviation of birthweight,
	expressed as a percentage of
	mean birthweight*			14.194	%
	Weight percentiles for the local population
	Gestational age						Percentile
		99th	97th	95th	90th	75th	mean	25th	10th	5th	3rd	1st
	24	682.348	656.323	642.542	621.322	585.863	546.467	507.07	471.612	450.391	436.61	410.586
	25	796.749	766.361	750.269	725.491	684.088	638.086	592.084	550.681	525.903	509.811	479.423
	26	923.767	888.534	869.877	841.149	793.145	739.81	686.474	638.471	609.743	591.086	555.853
	27	1063.48	1022.92	1001.44	968.365	913.101	851.699	790.297	735.033	701.96	680.482	639.921
	28	1215.68	1169.31	1144.76	1106.96	1043.78	973.593	903.403	840.23	802.424	777.871	731.505
	29	1379.86	1327.24	1299.37	1256.45	1184.75	1105.08	1025.41	953.707	910.794	882.926	830.298
	30	1555.17	1495.86	1464.45	1416.08	1335.27	1245.48	1155.69	1074.87	1026.51	995.098	935.784
	31	1740.38	1674	1638.85	1584.73	1494.29	1393.81	1293.32	1202.88	1148.76	1113.61	1047.23
	32	1933.91	1860.15	1821.09	1760.95	1660.45	1548.8	1437.14	1336.64	1276.5	1237.44	1163.68
	33	2133.8	2052.42	2009.32	1942.96	1832.08	1708.88	1585.68	1474.8	1408.44	1365.34	1283.96
	34	2337.74	2248.58	2201.36	2128.66	2007.18	1872.21	1737.23	1615.75	1543.05	1495.84	1406.68
	35	2543.1	2446.11	2394.75	2315.66	2183.5	2036.67	1889.84	1757.69	1678.6	1627.24	1530.25
	36	2746.99	2642.22	2586.74	2501.31	2358.56	2199.96	2041.35	1898.61	1813.18	1757.7	1652.93
	37	2946.28	2833.91	2774.41	2682.78	2529.68	2359.57	2189.46	2036.35	1944.73	1885.22	1772.85
	38	3137.74	3018.07	2954.7	2857.12	2694.07	2512.9	2331.74	2168.68	2071.1	2007.73	1888.06
	39	3318.07	3191.52	3124.51	3021.32	2848.9	2657.32	2465.74	2293.32	2190.13	2123.12	1996.57
	40	3484.01	3351.13	3280.77	3172.42	2991.37	2790.21	2589.06	2408.01	2299.66	2229.3	2096.42
	41	3632.44	3493.9	3420.53	3307.57	3118.81	2909.08	2699.36	2510.6	2397.63	2324.27	2185.73
									Z-Scores for percentiles of
		Local Parameters							normal distribution
		1:	0.753036
		2:	0.106886					25	-0.67449
								10	-1.28155
								5	-1.64485
								3	-1.88079
								1	-2.32635
	* This standard deviation reflects some uncertainty in estimation of gestational age. Especially studies with accurate pregnancy dating should use their own estimates.
This program is based on fetal weight equation proposed by Hadlock et al. [Hadlock FP, Harrist RB, Martinez-Poyer J. In utero analysis of fetal growth: a sonographic weight standard. /Radiology/ 1991;181(1):129-33.] and adapts the customization proposed by Gardosi et al. [Gardosi J, Chang A, Kalyan B, Sahota D, Symonds EM. Customised antenatal growth charts. /Lancet/ 1992;339(8788):283-7]. Techni…
						2011-05-16
