# Supplementary material for: Impact of biomass fuels on pregnancy outcomes in central East India
Source: Environ Health. 2014 Jan 9;13:1. doi: 10.1186/1476-069X-13-1 (PMC3922846; doi:10.1186/1476-069X-13-1)
Supplement: Additional file 3 — Final model statement for propensity score. [file 1476-069X-13-1-S3.xlsx]

## Sheet: Propensity Score Model Statemen
Final model statement for propensity score
(1) Exposure to wood = 1.0778 + 0.6871 (impermanent walls) + 0.3727 (impermanent flooring) + 0.6532 (impermanent roof) – 0.5440 (electric fan owner) – 0.0940 (radio ownership) – 0.1475 (television ownership) – 0.7160 (room cooler ownership) – 0.8640 (refrigerator ownership) – 0.0631 (motorcycle ownership) + 0.0162 (four wheel vehicle ownership) + 0.6285 (agricultural worker) + 0.3782 (historicall…

## Sheet: Propensity Score distribution
Propensity Score Distribution among Wood and Gas Users
GAS USERS	n=264			WOOD USERS	n=1289
Propensity score	Frequency	Percent		Propensity score	Frequency	Percent
0 to 0.05	64	0.2424		0 to 0.05	0	0
0.05 to 0.1	33	0.125		0.05 to 0.1	3	0.0023
0.1 to 0.15	24	0.0909		0.1 to 0.15	4	0.0031
0.15 to 0.2	14	0.0531		0.15 to 0.2	3	0.0024
0.2 to 0.25	10	0.038		0.2 to 0.25	4	0.0031
0.25 to 0.3	13	0.0493		0.25 to 0.3	3	0.0023
0.3 to 0.35	10	0.0379		0.3 to 0.35	8	0.0062
0.35 to 0.4	6	0.0227		0.35 to 0.4	4	0.0031
0.4 to 0.45	6	0.0227		0.4 to 0.45	8	0.0062
0.45 to 0.5	10	0.0379		0.45 to 0.5	3	0.0023
0.5 to 0.55	5	0.0189		0.5 to 0.55	4	0.0031
0.55 to 0.6	6	0.0228		0.55 to 0.6	10	0.0078
0.6 to 0.65	13	0.0492		0.6 to 0.65	19	0.0147
0.65 to 0.7	2	0.0076		0.65 to 0.7	8	0.0062
0.7 to 0.75	3	0.0113		0.7 to 0.75	16	0.0124
0.75 to 0.8	6	0.0228		0.75 to 0.8	24	0.0186
0.8 to 0.85	8	0.0303		0.8 to 0.85	28	0.0217
0.85 to 0.9	6	0.0227		0.85 to 0.9	44	0.0341
0.9 to 0.95	13	0.0492		0.9 to 0.95	129	0.1
0.95 to 1.0	8	0.0455		0.95 to 1.0	968	0.7504
DATA repeated to graph above figure
Propensity score	Gas users percent	Wood users Percent
0.05	0.24	0
0.1	0.125	0.002
0.15	0.0909	0.003
0.2	0.0531	0.002
0.25	0.038	0.003
0.3	0.0493	0.002
0.35	0.0379	0.006
0.4	0.0227	0.003
0.45	0.0227	0.006
0.5	0.0379	0.002
0.55	0.0189	0.003
0.6	0.0228	0.008
0.65	0.0492	0.015
0.7	0.0076	0.006
0.75	0.0113	0.012
0.8	0.0228	0.019
0.85	0.0303	0.022
0.9	0.0227	0.034
0.95	0.0492	0.1
1	0.0455	0.75
